# Supplementary material for: Prognostic Pathways Guide Drug Indications in Pan-Cancers
Source: Front Oncol. 2022 Mar 14;12:849552. doi: 10.3389/fonc.2022.849552 (PMC8964428; doi:10.3389/fonc.2022.849552)
Supplement: Supplementary file 8 [file Table_1.xlsx]

## Sheet: Sheet1
GS	BRCA	CESC	CHOL	COAD	COADREAD	ESCA	HNSC	KICH	KIPAN	KIRC	KIRP	LIHC	LUAD	LUSC	PAAD	PRAD	READ	STAD	THCA	UCEC
ABC_TRANSPORTERS	-1.6683	-1.3562	-1.9863	-1.5855	-1.4924	-0.64277	0.80739	0.84373	1.6418	1.2298	1.4111	-1.0504	-1.4082	-1.5506	1.1323	0.91734	-1.1991	-0.8446	-0.82366	-1.1978
ACUTE_MYELOID_LEUKEMIA	-1.4822	0.87996	0.68812	-0.98228	-0.94106	-1.0166	-0.8344	1.1915	1.4587	1.4587	0.91561	-0.89072	-0.97222	-0.98398	-1.2865	-0.88387	-0.67839	-0.94639	0.97402	-1.1523
ADHERENS_JUNCTION	-1.3708	-1.1958	1.2045	-1.0466	-0.85666	0.7718	0.97911	-0.80208	-0.82611	-0.86911	-1.0551	0.93381	-1.2992	-1.2886	1.2432	-1.0909	0.52542	-1.059	1.2568	-1.0647
ADIPOCYTOKINE_SIGNALING_PATHWAY	-1.5319	-1.2289	-1.7769	-1.5249	-1.4297	-1.343	-1.0399	1.0558	-1.3777	-1.3288	-1.5928	-1.4959	-1.5797	-1.6746	-0.92002	-1.3281	-1.1275	-1.525	-1.4158	-1.2522
ALANINE_ASPARTATE_AND_GLUTAMATE_METABOLISM	0.87466	0.91492	-2.1036	1.3678	1.3775	1.3959	-1.0381	-1.0869	-1.3579	-1.2662	-1.3218	-1.8259	1.7074	1.3361	1.0858	1.0106	1.1021	0.90097	0.71146	0.97625
ALDOSTERONE_REGULATED_SODIUM_REABSORPTION	-1.3808	-1.1696	-0.99256	-1.6998	-1.5918	-1.3875	-1.1484	-1.2008	-1.7545	-1.7964	-2.0524	0.88538	-1.4617	-1.4868	1.1612	-1.4153	-1.2886	-1.4169	-1.1029	-1.1798
ALLOGRAFT_REJECTION	0.81939	1.337	-0.5267	-1.0989	-1.1038	1.3712	0.91492	0.46107	1.733	1.7569	1.3986	-0.98121	-1.3258	-1.565	-1.4328	-1.0556	-1.1019	1.1318	0.49862	-0.38045
ALPHA_LINOLENIC_ACID_METABOLISM	-0.88757	-0.66225	-1.5074	-1.0952	-1.1548	-1.2638	-1.7365	0.76243	-0.61825	-1.0246	-1.5148	-1.0607	-1.286	-1.3743	1.7211	0.77227	-1.3064	-0.89552	1.1587	0.64213
ALZHEIMERS_DISEASE	1.0023	0.92632	-1.5547	-1.546	-1.5979	-1.3147	-1.4682	1.5165	-0.64049	-1.3569	-0.77065	0.85495	0.89555	1.0594	0.69204	-0.61336	-1.1623	-1.218	0.66055	1.2758
AMINOACYL_TRNA_BIOSYNTHESIS	1.8968	1.3876	1.0652	1.7867	1.7342	0.69695	0.61822	1.4707	1.3826	0.75943	1.4172	1.7322	2.0005	1.7994	-0.71468	1.8179	1.5474	1.6028	0.82066	1.662
AMINO_SUGAR_AND_NUCLEOTIDE_SUGAR_METABOLISM	1.522	1.0902	-1.5882	-1.1109	-1.0573	-0.79376	-0.82455	0.81209	1.6247	1.417	1.2749	-1.1468	1.4619	1.167	0.79445	1.4777	-1.1455	-0.68859	0.82621	1.5298
AMYOTROPHIC_LATERAL_SCLEROSIS_ALS	0.82862	1.1957	-1.2377	-1.5987	-1.5895	1.4764	-0.76217	0.87616	1.3996	1.0806	1.4265	-1.0261	-0.84792	-0.8412	0.77886	-1.1669	-1.433	0.83826	1.2532	1.1041
ANTIGEN_PROCESSING_AND_PRESENTATION	1.2692	1.4333	0.57377	-0.47819	-0.64645	1.3336	1.4944	0.76356	1.7689	1.8402	1.2382	0.6782	-0.9072	-1.4849	-1.4513	-0.48434	-0.76204	1.4471	-0.64404	0.65642
APOPTOSIS	-0.84762	1.1301	-0.78696	-1.4917	-1.4197	1.4732	0.86179	0.78356	1.6747	1.5348	1.6293	-1.1108	0.78409	-1.1691	-1.0558	-1.0344	-0.99314	1.1515	1.5538	-0.92439
ARACHIDONIC_ACID_METABOLISM	-1.4763	1.0215	-2.0418	-1.1226	-1.1658	-1.0933	-1.5932	-1.075	-1.0239	-1.0208	-1.4378	-2.0031	-1.499	-1.4606	1.3008	-1.2242	-1.4473	-1.3382	1.1888	-0.86269
ARGININE_AND_PROLINE_METABOLISM	1.0489	-0.91003	-2.0797	-0.85049	0.78291	-0.91464	-1.3055	-1.1824	-1.5355	-1.5064	-1.5543	-1.7737	1.526	1.046	0.97798	0.95482	0.80462	-0.96872	-1.1299	0.99387
ARRHYTHMOGENIC_RIGHT_VENTRICULAR_CARDIOMYOPATHY_ARVC	-0.94792	-1.052	1.0297	-1.0288	-0.96533	-0.94543	0.91705	-0.93355	-0.72069	-0.58629	-1.2044	1.2032	-1.1359	-1.1876	1.1757	-1.6686	-0.84334	-1.1584	1.235	-1.1138
ASCORBATE_AND_ALDARATE_METABOLISM	-0.40616	0.97563	-1.7056	-1.4638	-1.4376	-0.54358	-1.2483	-1.2505	-1.1727	-0.82888	-1.1379	-1.6506	0.7457	1.0768	1.3476	-0.48906	-1.4389	-1.0426	-1.6683	0.67219
ASTHMA	-0.51143	1.0036	-0.55673	-1.2266	-1.2985	0.92898	-0.63404	-0.86884	1.6205	1.7638	1.0186	-1.2369	-1.3831	-1.5538	-1.7737	-1.098	-1.2485	0.81216	0.9008	-0.9237
AUTOIMMUNE_THYROID_DISEASE	0.51973	1.1976	0.6088	-1.0707	-1.1215	1.3306	1.0005	-0.50653	1.7433	1.9499	1.1771	-0.92889	-1.331	-1.656	-1.5349	-1.122	-1.2033	1.0372	-0.372	-0.53335
AXON_GUIDANCE	-1.5119	-1.2768	1.038	-1.2684	-1.2386	0.71136	1.2279	-1.1975	0.85654	0.99798	-0.89612	1.0501	-1.1831	-1.0437	1.6884	-1.5374	-1.0052	-0.75203	1.3272	0.88128
BASAL_CELL_CARCINOMA	-1.4166	-1.4835	0.99018	1.0249	1.0593	0.87842	1.4695	-1.2042	-0.76779	-0.87554	0.74581	0.8949	-1.2578	1.0352	1.3184	-1.2787	0.95584	0.86338	-1.2386	0.71479
BASAL_TRANSCRIPTION_FACTORS	1.2588	0.69014	1.0393	1.4721	1.2979	1.5381	1.6689	-1.3816	-0.82579	0.51765	0.66202	1.4721	1.4854	1.8209	-0.82912	0.55908	1.0805	1.1092	-1.2034	1.0489
BASE_EXCISION_REPAIR	1.8608	1.7101	1.3234	1.729	1.8246	1.7151	1.5194	0.64345	1.5959	1.201	1.6982	1.8827	1.7726	1.8022	0.82924	0.94727	1.3726	1.6968	1.332	1.8563
B_CELL_RECEPTOR_SIGNALING_PATHWAY	-0.67869	1.2305	-0.83948	-1.2754	-1.1808	0.93961	-0.92827	0.92385	1.3594	1.3292	1.0455	-1.3952	-1.0194	-1.2459	-1.1442	-0.83144	-0.83224	0.6774	-0.61199	-0.9675
BETA_ALANINE_METABOLISM	-1.5579	0.65913	-1.8465	-1.5043	-1.4013	-1.3776	-1.6855	-1.5439	-1.5334	-1.363	-1.5197	-1.9046	-0.99388	-1.1617	-0.54583	-0.78174	-1.2813	-1.3612	-1.4641	-1.204
BIOSYNTHESIS_OF_UNSATURATED_FATTY_ACIDS	-0.70509	0.60161	-1.7344	-1.4215	-1.5084	-0.99554	-1.0764	-0.8428	-1.0843	-1.3728	-1.2275	-1.6438	-1.3091	-1.1987	-0.57021	-0.84746	-1.137	-1.5161	1.43	1.2891
BLADDER_CANCER	1.0653	1.0605	1.106	1.0811	1.1388	1.1233	1.3165	1.0814	1.5057	1.563	1.2029	1.1822	0.96574	1.0512	0.86991	1.0882	1.2083	1.4293	1.4956	1.3096
BUTANOATE_METABOLISM	-1.4233	1.1053	-1.8899	-1.7388	-1.7124	-1.7606	-1.9003	-1.1497	-1.7262	-1.7249	-1.5015	-1.9377	-0.87485	-0.88209	-0.64255	-0.68812	-1.2997	-1.4549	-1.3675	-0.76888
CALCIUM_SIGNALING_PATHWAY	-1.3068	-1.3624	-0.7268	-1.6659	-1.7176	-1.2915	-1.0782	0.80795	-1.0207	-1.1976	-1.6245	-0.72746	-1.6749	-1.4897	0.79344	-1.4931	-1.498	-1.6451	0.9721	-1.5049
CARDIAC_MUSCLE_CONTRACTION	0.52502	-0.69022	0.74745	-1.6126	-1.6009	-1.3088	-1.5416	1.1889	-1.3661	-1.5875	-1.5129	1.1481	-1.1203	-1.0101	0.85748	-1.2817	-1.3533	-1.3135	-0.49564	0.74291
CELL_ADHESION_MOLECULES_CAMS	-0.98538	-1.2967	0.50186	-1.2221	-1.2053	1.0602	1.0793	-1.0565	1.5113	1.6684	-0.94527	-0.78055	-1.4498	-1.628	-1.6232	-1.1427	-1.095	0.79802	1.1289	-0.88442
CELL_CYCLE	1.9967	1.7733	1.5513	1.8109	1.9223	1.9793	2.0295	0.72378	1.3888	1.4593	1.6183	1.8794	1.8985	2.0649	0.70491	1.0251	1.8026	2.0795	1.0931	1.9135
CHEMOKINE_SIGNALING_PATHWAY	-1.0587	-0.98937	-0.53176	-1.4495	-1.4059	0.89047	1.0236	-0.82457	1.4983	1.5421	0.94597	-1.11	-1.4243	-1.5254	-1.3579	-0.96839	-0.96263	-0.65521	0.86414	-1.131
CHRONIC_MYELOID_LEUKEMIA	-1.0728	-0.93069	1.3885	0.87496	0.91839	1.0137	1.5675	1.2211	1.4834	1.3099	1.2088	1.115	-0.85681	1.1353	-1.0158	-0.92352	1.1573	1.1877	1.5847	-0.94049
CITRATE_CYCLE_TCA_CYCLE	-0.82584	1.3131	-1.7919	-1.5949	-1.5129	-1.2381	-1.4456	1.3953	-1.4013	-1.5065	-1.2945	-1.2359	1.4303	1.2893	-0.88579	-0.6719	-1.1314	-1.4149	-0.73666	1.2906
COLORECTAL_CANCER	1.2064	0.89315	0.92903	-1.0783	-0.98552	-0.92003	1.0885	0.99543	1.1062	1.1318	-0.93781	1.2424	-1.1298	-0.9317	-0.89421	0.87922	0.94213	-1.0464	0.9922	-0.99332
COMPLEMENT_AND_COAGULATION_CASCADES	-1.4753	-1.032	-1.9751	-0.80894	-0.83183	0.49069	-0.47885	-1.3202	-0.96252	0.80551	-1.509	-1.9725	-1.7968	-1.8837	0.92669	-1.0808	-1.2619	0.91931	0.98107	-1.3566
CYSTEINE_AND_METHIONINE_METABOLISM	1.3586	0.83522	-1.9618	1.2702	1.2014	1.3771	0.98115	-1.0991	-1.4207	-1.4438	-1.0485	-1.4697	1.5076	1.0859	-1.241	1.1478	0.88487	1.3708	-0.93402	1.3155
CYTOKINE_CYTOKINE_RECEPTOR_INTERACTION	-1.5005	-0.73129	-0.74068	-0.97903	-0.88609	1.2992	0.94728	-0.95927	1.4962	1.6931	0.90703	-1.4323	-1.1191	-1.4883	-1.3996	-1.2113	-0.75614	0.98491	0.90805	-0.9582
CYTOSOLIC_DNA_SENSING_PATHWAY	1.0742	1.4687	1.1171	1.088	1.1688	1.4551	1.0086	-0.73417	1.4685	1.5764	1.1444	0.73938	1.0175	-0.79292	-1.3003	-0.94026	1.1911	1.4983	-0.49321	0.59428
DILATED_CARDIOMYOPATHY	-0.77936	-1.0284	1.0143	-1.1283	-1.1036	-1.0675	-0.73924	-1.226	-0.83906	-0.65297	-1.0594	0.97764	-1.5505	-1.5258	0.92393	-1.5733	-1.0692	-1.2219	0.98494	-1.3475
DNA_REPLICATION	1.8645	1.6143	1.6878	1.803	1.7695	1.8916	1.825	0.47244	1.6135	1.6617	1.6738	1.7734	1.7619	1.9479	-0.40287	0.72703	1.7235	1.9151	1.2235	1.7921
DORSO_VENTRAL_AXIS_FORMATION	-1.1709	-0.74193	0.83661	-1.0452	-0.95881	0.80702	0.84343	0.94627	1.3381	1.403	1.0077	0.81103	-1.0088	-0.92777	1.0131	-1.3032	0.72982	0.91487	0.75324	-1.368
DRUG_METABOLISM_CYTOCHROME_P450	-1.4124	-0.66613	-1.8104	-1.4387	-1.5098	-1.0571	-1.6819	-1.232	-1.3736	-1.2189	-1.6459	-2.0467	-1.0144	-1.1776	1.4125	-1.3627	-1.6668	-1.3397	-1.2876	-0.79059
DRUG_METABOLISM_OTHER_ENZYMES	0.79595	0.96018	-1.8365	-1.0521	-1.0269	1.2192	0.91731	-0.8025	0.74392	0.64849	-0.75407	-1.6408	0.92523	1.1985	1.5538	0.67655	-1.1656	0.62477	0.96563	-0.66504
ECM_RECEPTOR_INTERACTION	-0.98016	-0.8831	0.75162	0.86315	0.93365	0.59724	1.9047	-0.58899	1.1667	1.1109	-0.5435	1.2101	-0.74855	-0.98781	0.94526	-1.4791	0.59124	1.2067	1.3959	-0.92565
ENDOCYTOSIS	-0.97772	1.1562	1.2935	-1.4567	-1.3848	-0.96862	0.9886	-0.84959	1.2859	-1.1677	-1.1559	1.2045	-1.7261	-1.441	1.0303	0.93569	-1.1298	-0.88134	1.0379	-0.98905
ENDOMETRIAL_CANCER	-0.95232	-0.64326	-0.78095	-1.0914	-0.99088	-1.0458	-1.0677	1.2527	1.1576	0.84448	0.89572	1.3057	-0.82801	0.9027	-0.96491	1.0153	0.75243	-1.0069	0.99159	-1.073
EPITHELIAL_CELL_SIGNALING_IN_HELICOBACTER_PYLORI_INFECTION	1.0415	0.94945	1.3224	-0.83115	-0.87368	0.81301	1.1229	1.3858	0.88455	-1.2685	-0.98003	1.2573	-1.0533	-1.1083	-1.2412	-1.2577	-0.86654	1.1018	1.5689	0.99087
ERBB_SIGNALING_PATHWAY	-1.2159	-0.83423	1.154	-1.4591	-1.3982	-1.17	1.3086	1.1329	1.0385	-1.229	-1.0126	0.87044	-1.0274	1.0203	1.3085	-1.2332	-1.0328	-1.2267	0.94633	-1.0072
ETHER_LIPID_METABOLISM	-1.7728	-1.0385	-1.1031	-1.4416	-1.4973	-1.0813	-1.0122	0.66905	0.82161	-0.9066	-1.3817	-0.72655	-1.2497	-1.3378	1.3518	-1.4324	-1.4107	-0.80657	1.2079	-1.0413
FATTY_ACID_METABOLISM	-1.7108	-1.327	-1.6634	-1.9318	-1.8703	-1.8412	-2.0206	-1.0952	-1.7867	-1.6905	-1.7723	-1.8848	-1.4242	-1.6623	-1.0062	-1.0672	-1.5125	-1.7271	-1.5083	-0.67022
FC_EPSILON_RI_SIGNALING_PATHWAY	-0.80923	1.0206	-0.7418	-1.4775	-1.4655	-0.81126	-0.86638	1.0852	1.3135	1.1971	0.73778	-0.86194	-1.2818	-1.4016	-1.0795	-1.0051	-1.1809	-0.89373	1.1467	-1.0731
FC_GAMMA_R_MEDIATED_PHAGOCYTOSIS	0.93702	0.93761	1.3387	-1.5661	-1.5107	0.9361	1.4033	1.1131	1.5463	1.2684	1.5144	1.1069	-1.1438	-1.2844	-1.3365	-1.039	-1.0159	-0.93036	0.8685	-0.84708
FOCAL_ADHESION	-1.4521	-1.2617	1.0109	-1.1896	-1.0205	-0.73618	1.766	0.71467	1.1428	1.2234	-0.91699	1.0269	-1.0741	-1.2698	0.89186	-1.5604	-0.875	0.77917	1.37	-1.358
FRUCTOSE_AND_MANNOSE_METABOLISM	1.4311	1.1195	-1.565	-0.77663	-0.67383	-0.63406	-1.0541	-0.84587	1.3368	1.6217	1.0263	-1.0892	1.3333	1.3768	1.1733	1.0772	0.56752	-1.0256	-0.98872	1.5441
GALACTOSE_METABOLISM	0.93348	0.99321	-1.4526	-1.028	-1.0372	-0.75191	0.89418	-0.80136	1.2048	1.0299	1.222	-1.4433	-0.7306	0.79352	0.6785	-1.1986	-1.5313	-0.93749	0.99847	1.357
GAP_JUNCTION	-1.4517	-1.3113	1.2548	-1.5055	-1.4133	-0.87311	1.2796	-1.1953	1.1812	0.97865	1.0092	1.2012	-1.2738	-1.1636	0.78035	-1.4829	-1.2489	-1.1413	-0.86534	-1.1936
GLIOMA	0.84704	0.74313	1.0775	-1.2576	-1.1619	0.88622	1.6296	0.95884	1.2972	1.2691	1.1553	1.29	-0.71645	1.0658	0.92056	-0.89308	-0.71682	0.94133	1.5106	-0.90477
GLUTATHIONE_METABOLISM	0.83747	0.97034	-1.5767	0.70185	-0.6813	0.68749	-0.79563	-0.8333	-0.96055	-1.2247	-1.3094	-0.69147	1.3244	1.0892	-0.60374	-1.2117	-0.88238	0.58126	1.052	1.3336
GLYCEROLIPID_METABOLISM	-1.2242	1.1991	-1.7883	-1.208	-1.0969	0.75555	-1.2409	-1.174	-1.4782	-1.3177	-1.5478	-1.3459	0.96597	-1.0226	-0.94594	0.97224	-1.1348	-0.89122	-1.2376	1.2875
GLYCEROPHOSPHOLIPID_METABOLISM	-1.4207	0.83875	-1.3225	-1.1626	-1.1118	0.92004	0.86618	1.0937	0.8469	-1.1115	0.96624	-0.88763	-1.0936	-1.0895	1.3162	-1.1389	-1.2556	0.77214	1.169	1.1251
GLYCINE_SERINE_AND_THREONINE_METABOLISM	-1.25	-0.75425	-1.6661	-1.0072	-1.0676	-1.2366	-1.3363	-1.2487	-1.6578	-1.3599	-1.3915	-1.9477	-0.87709	-1.216	-1.1848	1.0326	-1.1541	-1.4214	-1.1511	-0.71276
GLYCOLYSIS_GLUCONEOGENESIS	-0.97026	1.1755	-1.8806	-1.4024	-1.2931	-1.1535	-1.3188	-0.91384	-1.1238	-1.1129	-1.3609	-1.8873	1.1649	1.3283	0.93678	-1.3969	-1.0527	-1.3508	-1.1703	1.2072
GLYCOSAMINOGLYCAN_BIOSYNTHESIS_CHONDROITIN_SULFATE	0.85336	-1.5184	0.8996	1.312	1.2478	0.68283	1.806	0.86275	1.837	1.6608	1.5336	0.74418	1.3356	0.98544	-0.98181	1.2013	0.88493	1.0138	1.1978	-0.75432
GLYCOSAMINOGLYCAN_BIOSYNTHESIS_HEPARAN_SULFATE	0.71334	-1.113	0.75967	0.87186	0.88224	-1.1373	1.1078	-0.81433	-1.3971	-1.276	-1.3747	-0.83679	1.1557	1.1223	-0.70109	1.0601	-0.71177	-0.70344	0.91209	0.75195
GLYCOSAMINOGLYCAN_BIOSYNTHESIS_KERATAN_SULFATE	1.3697	-1.1032	0.53503	0.88802	0.85298	1.0858	1.2665	-0.92138	0.77513	0.54547	0.5029	0.72981	1.1081	1.0558	1.2945	-1.2972	-0.88861	1.1055	1.8568	-0.8228
GLYCOSAMINOGLYCAN_DEGRADATION	0.98577	-1.2275	-1.4259	-0.95052	0.67502	-0.69845	1.2963	1.0511	1.0323	-0.8835	-0.88395	0.72327	-0.85481	-1.3931	-0.97471	0.90965	0.68091	0.84833	1.6522	-0.68659
GLYCOSPHINGOLIPID_BIOSYNTHESIS_GANGLIO_SERIES	-0.76451	-1.46	0.82982	-1.1694	-1.1371	-0.93184	0.8969	1.3564	0.86819	0.8082	0.87737	1.3024	-1.3749	-1.4782	-0.88657	-1.8895	-1.5328	-1.0605	1.5757	-1.2499
GLYCOSPHINGOLIPID_BIOSYNTHESIS_LACTO_AND_NEOLACTO_SERIES	0.91806	-0.71997	0.87069	-1.4202	-1.413	-0.82117	-1.063	-1.5037	-1.1065	-1.0418	-0.92743	-0.8539	1.2302	1.3073	1.6451	-0.99834	-1.5043	-0.95269	1.2431	1.0462
GLYCOSYLPHOSPHATIDYLINOSITOL_GPI_ANCHOR_BIOSYNTHESIS	1.4818	1.015	1.0381	0.65707	0.72921	0.74925	0.89573	-1.4415	-1.3487	-1.3077	0.77863	1.776	1.3113	1.5626	1.2472	1.2544	0.949	1.1772	-0.79665	1.4346
GLYOXYLATE_AND_DICARBOXYLATE_METABOLISM	0.75614	1.0585	-1.8507	1.041	1.0822	-0.64804	-0.86236	0.90188	-1.5067	-1.3127	-1.269	-1.4952	1.5142	1.4815	-1.0027	1.3819	1.0186	0.92768	1.3479	1.4689
GNRH_SIGNALING_PATHWAY	-1.2887	-0.92286	1.0351	-1.7152	-1.6916	-1.2808	-1.2774	1.197	0.85254	-0.97486	-1.3365	0.79183	-1.5546	-1.4534	1.1634	-1.4061	-1.3188	-1.3833	1.1283	-1.4243
GRAFT_VERSUS_HOST_DISEASE	0.74075	1.3312	-0.43638	-0.96919	-1.0214	1.2688	1.2282	0.8168	1.8856	1.899	1.4779	-1.2463	-1.5384	-1.7336	-1.4145	-0.96063	-0.98963	1.1757	0.41761	-0.44112
HEDGEHOG_SIGNALING_PATHWAY	-0.98357	-1.1219	1.0456	0.86643	0.90845	0.53472	1.4139	-1.3805	-1.2851	-1.2906	-0.97183	0.77499	-1.0657	0.97891	1.588	-1.1798	-0.79521	-0.82826	-1.5221	-1.0625
HEMATOPOIETIC_CELL_LINEAGE	-1.059	0.57784	-0.98124	-1.1767	-1.1039	0.80989	0.91745	-0.51051	1.6048	1.593	0.6236	-0.9562	-1.5106	-1.6439	-1.3158	-1.3603	-1.0202	0.47304	0.56404	-1.2624
HISTIDINE_METABOLISM	-1.2268	-0.87377	-1.8899	-1.1059	-1.0509	-1.2838	-1.6849	-1.6712	-1.4584	-1.13	-1.286	-1.8704	0.85271	-1.6274	1.157	-1.4294	-0.95686	-1.4632	0.94191	-1.4264
HOMOLOGOUS_RECOMBINATION	1.7716	1.7241	1.5024	1.7226	1.7141	1.7681	1.7701	0.88137	1.7497	1.7558	1.6779	1.6678	1.6078	1.8163	-0.32052	0.932	1.6438	1.9115	0.71281	1.878
HUNTINGTONS_DISEASE	1.1312	0.82879	-1.1722	-1.3665	-1.3348	-1.1444	-1.3428	1.4168	0.66101	-1.2079	0.78919	1.0988	1.1613	1.2394	0.45266	0.57909	-0.94868	-1.0049	0.57497	1.3219
HYPERTROPHIC_CARDIOMYOPATHY_HCM	-0.6816	-0.996	0.92091	-0.99324	-0.95067	-1.0482	-0.70296	-1.2127	-0.96928	-0.74483	-1.2542	1.1095	-1.4272	-1.5041	1.0178	-1.5923	-1.0325	-1.2554	0.94081	-1.0398
INOSITOL_PHOSPHATE_METABOLISM	-1.2188	-1.1233	1.2986	-1.7945	-1.6684	-1.2291	1.2501	1.2759	-1.03	-1.456	-1.2595	1.2056	-1.0818	-1.2875	1.1988	-1.1786	-1.1864	-1.1471	1.0306	-0.81907
INSULIN_SIGNALING_PATHWAY	-1.1041	-0.99638	-1.4871	-1.6204	-1.6441	-1.375	-1.0885	1.5263	1.1801	-1.1804	1.0588	-1.0642	-1.3001	-1.1377	-1.1391	-1.0996	-1.3383	-1.4455	0.84779	-0.99198
INTESTINAL_IMMUNE_NETWORK_FOR_IGA_PRODUCTION	-0.44585	0.97618	-0.62746	-1.3937	-1.3146	1.3208	0.52389	-0.58785	1.8672	1.796	1.3406	-1.2877	-1.0898	-1.5479	-1.4418	-0.8983	-1.2546	0.48763	0.40669	-0.97135
JAK_STAT_SIGNALING_PATHWAY	-1.5188	0.66676	-0.60588	-0.80163	-0.74454	1.3218	1.087	-0.90347	1.2403	1.4303	0.93166	-1.3066	-1.3494	-1.3897	-1.3726	-1.0366	-0.64767	0.64177	0.68213	-1.1186
LEISHMANIA_INFECTION	0.61658	0.97578	0.55567	-0.67191	-0.78543	1.2741	0.96825	-0.522	1.7269	1.8333	1.1949	-1.2641	-1.2797	-1.6516	-1.8857	-1.062	-0.85515	1.027	0.88344	-0.74141
LEUKOCYTE_TRANSENDOTHELIAL_MIGRATION	-1.0926	-0.96474	0.84035	-1.2527	-1.1718	0.97573	0.93961	-1.4065	0.93036	1.2963	-0.97018	0.69245	-1.5891	-1.8307	-1.071	-1.3376	-0.98745	0.85182	1.4118	-0.95423
LINOLEIC_ACID_METABOLISM	-1.1856	1.2222	-1.8841	-1.0499	-1.1054	-0.89873	-1.7579	-0.66391	0.79673	-0.81096	-1.3319	-1.9306	-1.1697	-1.315	1.8623	-0.79163	-1.2072	-1.0253	0.76396	0.58192
LONG_TERM_DEPRESSION	-1.137	-1.3308	-1.0881	-1.6804	-1.6467	-1.2642	-0.87605	0.84686	0.77377	-0.94674	-1.3295	0.82843	-1.6576	-1.4535	1.25	-1.325	-1.5449	-1.4939	0.96059	-1.1571
LONG_TERM_POTENTIATION	-0.9471	0.74137	-0.85482	-1.6813	-1.739	-1.4031	-1.1394	1.1408	-1.1159	-1.3643	-1.3766	-0.94118	-1.5247	-1.5049	0.8953	-1.3886	-1.4527	-1.6245	0.86318	-1.0842
LYSINE_DEGRADATION	-1.2045	-0.84232	-2.0492	-1.0393	0.89294	-0.89293	-1.2268	0.85886	-1.3559	-1.4	-1.1241	-1.3435	1.2104	1.4593	-0.90429	1.1019	1.1936	1.1572	-1.803	1.0926
LYSOSOME	1.4603	0.94905	0.76586	-1.1808	-1.1579	-0.77495	1.0272	1.4701	1.3935	0.9539	1.4647	1.3063	-1.0824	-1.5842	-1.1179	0.84443	-1.3039	1.3084	1.539	1.5782
MAPK_SIGNALING_PATHWAY	-1.5181	-1.2348	0.61359	-1.3798	-1.3653	-0.86149	0.94184	-0.84105	0.86658	0.96639	-1.205	-0.93358	-1.491	-1.5414	-0.91348	-1.4651	-1.1189	-1.0945	1.0518	-1.2092
MATURITY_ONSET_DIABETES_OF_THE_YOUNG	0.67899	0.83818	-1.4184	-0.8151	-0.72605	1.0394	1.2026	-1.4632	-0.77054	0.55044	-0.90601	-0.67106	0.92426	-0.71862	1.0042	0.73584	-0.92664	0.61544	-1.1649	1.1119
MELANOGENESIS	-1.2077	-1.3858	0.93276	-1.4167	-1.3684	-1.117	0.99798	-1.1368	-1.0397	-0.94622	-0.99386	0.87452	-1.5457	-1.0566	1.2616	-1.6832	-1.0464	-1.2469	-0.72141	-1.264
MELANOMA	-1.392	-1.4837	0.83762	-0.96409	-0.95902	-0.80591	1.2361	1.2797	1.3184	1.2661	0.96816	1.0643	0.72498	0.94925	0.77642	-0.96132	-0.80648	0.90312	1.4753	-0.91729
METABOLISM_OF_XENOBIOTICS_BY_CYTOCHROME_P450	-1.2811	0.60699	-1.8519	-1.4118	-1.4315	-1.1302	-1.4126	-1.2378	-1.2826	-1.2366	-1.5183	-1.8443	-0.64802	-0.7976	1.34	-1.3613	-1.4674	-1.4307	-0.99879	0.44132
MISMATCH_REPAIR	1.8661	1.6101	1.6129	1.7819	1.824	1.7127	1.6193	-0.53647	1.575	1.5248	1.7047	1.7874	1.6746	1.9221	0.67659	1.0248	1.7765	1.691	-0.72067	1.5938
MTOR_SIGNALING_PATHWAY	-1.3456	-1.1465	0.90594	-1.0527	-1.1039	-1.6213	1.0583	1.6128	1.1624	1.1805	0.78788	1.2119	-1.0278	-0.96873	-1.0185	1.2458	-1.0502	-1.4254	-1.1847	-1.3914
NATURAL_KILLER_CELL_MEDIATED_CYTOTOXICITY	-0.5997	1.4507	-0.43494	-1.0164	-0.9287	1.2895	1.3055	0.89292	1.7009	1.7407	1.2607	-1.0123	-1.2162	-1.5966	-1.1444	-0.92972	-0.76219	1.1981	1.0338	-0.68307
NEUROACTIVE_LIGAND_RECEPTOR_INTERACTION	-1.5473	-1.3047	-0.94839	-1.5085	-1.4955	-0.94543	-0.60203	-1.4154	-0.85036	0.81694	-1.4072	-0.94274	-1.4208	-1.1369	0.652	-1.2812	-1.3447	-1.2818	0.78644	-1.2588
NEUROTROPHIN_SIGNALING_PATHWAY	-1.1564	-0.9025	1.2207	-1.5177	-1.4978	-0.93021	1.0476	1.1913	1.363	1.3769	1.0078	0.91585	-1.3786	-1.1533	-1.2531	-1.3985	-1.1057	-1.3828	1.0071	-1.0508
N_GLYCAN_BIOSYNTHESIS	1.859	0.84669	-1.0726	1.1441	1.2206	1.4203	1.4649	0.8767	1.0923	0.73166	1.2122	1.4252	1.6144	1.4082	0.892	1.802	1.2751	1.2402	-0.8101	1.6877
NICOTINATE_AND_NICOTINAMIDE_METABOLISM	-0.97562	-0.99714	-1.7891	-1.3801	-1.229	-0.97495	-1.5948	-0.82922	-0.99272	-1.2151	-0.77102	-1.875	1.1394	-0.77887	0.5539	-1.5814	-1.0756	-1.0084	-1.2893	-1.0075
NITROGEN_METABOLISM	-0.97842	-1.3547	-1.8364	-1.5999	-1.664	-1.2309	-0.938	-1.0056	-1.3149	-1.2652	-1.4116	-1.1696	-0.87309	-1.1678	1.5599	-1.1283	-1.4256	-1.3959	1.144	-0.8542
NOD_LIKE_RECEPTOR_SIGNALING_PATHWAY	-0.83818	0.8905	0.94204	0.64064	0.7533	1.3331	1.041	-0.78619	1.4548	1.5782	1.0419	-0.75036	-0.97498	-1.1216	-1.646	-1.144	0.81999	1.1813	0.78077	-0.84687
NON_SMALL_CELL_LUNG_CANCER	1.0436	0.96775	0.98895	-1.2627	-1.0821	0.92282	1.3613	1.0824	1.3925	1.3499	1.2523	1.4813	-0.98763	0.95905	-0.83152	0.91476	1.0313	0.94766	1.2236	0.96618
NOTCH_SIGNALING_PATHWAY	-1.202	-1.0173	1.406	0.91601	1.0583	1.2418	1.4637	-0.84083	1.2801	1.4405	1.0583	1.5467	-1.067	-1.0718	1.3844	1.2508	1.1214	1.4681	1.6334	-0.89161
NUCLEOTIDE_EXCISION_REPAIR	1.6439	1.7579	1.2983	1.678	1.7046	1.7313	1.4769	-0.88925	1.5916	1.5257	1.7112	1.7094	1.7242	1.6925	0.46954	0.85567	1.5392	1.6543	1.4388	1.3848
O_GLYCAN_BIOSYNTHESIS	0.76166	-0.69811	0.8509	-0.97252	-1.103	-1.0748	-0.75931	-1.1509	-0.91848	-0.70611	-0.82863	0.66073	1.0955	0.88109	1.5292	0.98459	-1.0243	-0.93489	1.0446	0.78932
OLFACTORY_TRANSDUCTION	-1.068	0.53689	0.73386	-0.83189	-0.7898	0.77743	0.92917	-0.49905	-0.46463	-0.50141	-0.47733	0.40331	-0.81219	-0.36679	-1.0191	0.56647	-1.0125	0.60755	0.4079	-0.68272
ONE_CARBON_POOL_BY_FOLATE	1.185	1.447	-1.9241	1.6045	1.6848	1.5209	1.0664	-0.876	0.90289	0.87022	0.97879	-1.4919	1.968	1.6934	0.71005	1.5958	1.4765	1.811	1.807	1.6052
OOCYTE_MEIOSIS	1.6367	1.4311	1.2082	1.3021	1.1967	1.351	1.4612	1.0301	0.8441	-0.89229	1.2158	1.7016	1.3683	1.6387	0.83945	-1.0278	0.90188	1.281	-0.69027	1.554
OTHER_GLYCAN_DEGRADATION	1.1446	0.5163	-1.3814	-1.1186	-1.0362	0.6322	1.1229	1.2579	1.3037	1.0754	1.513	1.3271	0.47334	-1.328	0.81315	1.2937	-0.89747	1.2865	1.18	1.52
OXIDATIVE_PHOSPHORYLATION	1.2408	0.85656	-1.4832	-1.3419	-1.3414	-1.4172	-1.5741	1.4568	-0.82149	-1.4659	-0.94731	0.74928	0.93519	1.0298	-0.65827	-0.40171	-1.0913	-1.2485	0.44026	1.4103
P53_SIGNALING_PATHWAY	1.5025	1.6998	1.0808	1.5836	1.579	1.8056	2.0155	0.76148	1.8863	1.73	1.8789	1.2899	1.5748	1.9623	1.2486	-0.83187	1.3789	1.6776	1.8071	1.5207
PANCREATIC_CANCER	1.227	1.024	1.1623	-0.96808	-0.92112	1.0804	1.6681	1.0113	1.5908	1.5791	1.2575	1.1595	-0.81838	0.99055	0.95492	-0.77301	0.92499	1.245	1.5181	1.0148
PANTOTHENATE_AND_COA_BIOSYNTHESIS	1.1389	1.4126	-1.8745	-1.2034	-1.3048	-0.63435	-1.0606	-1.1825	-1.1276	-0.97001	-1.1193	-1.5687	0.99663	0.71844	-0.87182	-0.70226	-1.1792	0.60747	-0.64119	-0.95698
PARKINSONS_DISEASE	0.95771	0.72815	-1.5973	-1.4733	-1.5087	-1.3989	-1.5351	1.3689	-0.68425	-1.3421	-0.94429	0.48227	0.97286	1.1312	-0.79165	-0.36363	-1.1911	-1.3651	0.30582	1.1604
PATHOGENIC_ESCHERICHIA_COLI_INFECTION	1.4271	-0.91539	1.1408	-0.91855	-0.81453	1.0461	1.2157	-0.92029	1.3929	1.3889	1.5964	1.1676	1.2071	0.93601	-1.0369	-1.0352	1.0823	1.0601	1.1693	1.0002
PATHWAYS_IN_CANCER	-1.3157	-0.90254	1.1766	-0.94738	0.90282	1.1764	1.786	0.78807	1.3167	1.2265	1.0053	1.167	-1.0645	1.056	1.094	-1.3693	0.87808	1.1996	1.125	0.94176
PENTOSE_AND_GLUCURONATE_INTERCONVERSIONS	0.58177	0.93582	-1.8619	-1.3366	-1.4093	0.79984	-0.66717	-1.2168	-1.0507	-0.68419	-0.9739	-1.5345	1.1456	1.2909	1.3161	0.87782	-1.4569	-0.75209	-0.70908	1.2841
PENTOSE_PHOSPHATE_PATHWAY	0.87822	1.0309	-1.5808	1.2527	1.1747	0.74379	0.74524	1.1613	1.3458	-0.89072	1.2719	-1.1734	1.5437	1.5028	1.0456	-0.79821	1.1097	-0.66728	-0.63978	1.4019
PEROXISOME	-0.71438	0.79989	-1.8818	-1.5275	-1.5891	-1.3782	-1.6345	-0.98436	-1.7148	-1.5609	-1.5956	-1.8617	-0.9184	-1.3537	1.182	-1.0189	-1.2637	-1.1577	-0.875	0.74059
PHENYLALANINE_METABOLISM	-1.2074	-0.6401	-1.9469	-1.1128	-0.9685	-1.0879	-1.3304	-0.93608	-1.077	-0.98737	-1.1625	-1.7045	1.0027	-1.2281	0.93178	-1.2148	-1.1931	-1.2349	1.2356	-1.1032
PHOSPHATIDYLINOSITOL_SIGNALING_SYSTEM	-1.1061	-0.99052	1.4307	-1.6186	-1.5677	-1.1797	1.3064	1.2751	0.88222	-1.2215	-1.0489	1.2256	-1.2779	-1.2678	0.95669	-1.2645	-1.1207	-1.2604	0.98366	-1.1714
PORPHYRIN_AND_CHLOROPHYLL_METABOLISM	0.74391	1.1066	-1.7812	-1.3309	-1.3101	0.49325	-1.1563	-0.78511	0.83251	0.7175	0.83769	-1.209	0.88928	1.0863	1.2111	0.60937	-1.4243	-0.68616	-0.88825	1.0335
PPAR_SIGNALING_PATHWAY	-1.5928	-0.82136	-2.0422	-1.6132	-1.5322	-1.3279	-1.7704	-0.91303	-1.4239	-1.1436	-1.7589	-1.8836	-1.9987	-1.9245	-0.67346	-1.1763	-1.3469	-1.5226	-0.76749	0.70583
PRIMARY_BILE_ACID_BIOSYNTHESIS	-1.2618	-1.1741	-1.5831	-0.69956	-0.76537	-1.1276	-1.7126	-1.3213	-1.552	-1.1605	-1.3017	-1.7433	-1.0276	-1.6343	-0.68658	0.85253	-0.73545	-1.0952	-1.5178	-1.1003
PRIMARY_IMMUNODEFICIENCY	0.76257	1.4092	0.79627	-0.68082	-0.59402	1.394	1.0334	-0.64757	1.7213	1.6896	1.2168	0.64106	-0.43636	-0.93957	-1.0192	-0.84487	0.371	0.98068	-0.60784	-0.62305
PRION_DISEASES	-0.97085	-1.0609	-1.477	-1.05	-1.0662	-0.9227	1.1387	0.95136	1.0743	1.037	1.1278	-1.905	-1.3882	-1.1585	-1.3849	-1.0923	-1.0188	-0.81595	0.88798	-1.2491
PROGESTERONE_MEDIATED_OOCYTE_MATURATION	1.6044	1.2784	1.23	1.352	1.3042	1.2667	1.8617	0.92716	1.0658	0.89517	1.1311	1.7881	1.2814	1.6573	-0.66142	0.98048	0.99966	1.3755	0.93169	1.2652
PROPANOATE_METABOLISM	-1.3811	-1.0015	-1.8297	-1.6531	-1.6723	-1.9811	-1.9941	-1.1689	-1.6721	-1.5452	-1.536	-1.9474	-0.98587	-1.2124	-0.97104	-0.99121	-1.3583	-1.8412	-1.6494	-0.75417
PROSTATE_CANCER	1.0029	-1.0054	1.0993	-1.0857	-0.96658	0.83593	1.285	1.0574	1.3417	1.3188	0.9374	1.0715	1.0162	1.2427	0.91917	-0.93589	0.9356	1.0385	1.0637	0.97258
PROTEASOME	1.7327	1.5193	-0.46617	1.2979	1.3083	1.738	1.275	0.55345	1.1673	1.0677	1.2254	1.1002	1.6291	1.6548	-1.0153	0.84012	0.89992	1.6193	1.0857	1.618
PROTEIN_EXPORT	1.6756	-0.49404	-1.6116	0.91042	0.89397	-0.67225	-0.55141	1.0793	0.94936	0.79516	0.86219	1.1201	1.5325	1.2904	0.39781	1.3578	0.66863	0.44758	-0.98985	1.6953
PROXIMAL_TUBULE_BICARBONATE_RECLAMATION	-1.2418	-1.1956	-1.6086	-1.5971	-1.4685	-1.0172	-1.2837	-1.1659	-1.85	-1.699	-1.6924	-1.3314	-1.0997	-1.4826	0.69402	-1.415	-1.5364	-1.4097	0.86479	-0.72782
PURINE_METABOLISM	1.4607	1.018	1.2775	1.6641	1.5075	1.4718	1.1382	-1.0923	1.216	1.1404	1.2163	1.5277	1.71	1.4433	0.79016	1.4302	1.0952	1.3163	1.219	1.2069
PYRIMIDINE_METABOLISM	1.8533	1.46	1.1854	1.8069	1.752	1.6646	1.2457	0.70336	1.2315	1.1685	1.5084	1.638	1.8478	1.7014	0.84956	1.4095	1.2297	1.6929	1.208	1.5037
PYRUVATE_METABOLISM	-1.0117	1.0081	-1.9746	-1.4158	-1.3885	-1.535	-1.648	0.75734	-1.5852	-1.7193	-1.4194	-1.81	0.91097	0.82515	-1.3761	-1.1256	-0.85481	-1.5409	-0.8993	0.90857
REGULATION_OF_ACTIN_CYTOSKELETON	-1.046	-0.85049	1.0826	-1.3865	-1.3574	-0.60457	1.5927	-0.902	1.0044	1.0185	-0.9034	1.1946	-1.1438	-1.3234	0.93886	-1.4714	-1.1606	-0.96452	1.2826	-0.76507
REGULATION_OF_AUTOPHAGY	-0.66352	0.94056	-0.5677	-1.3032	-1.3962	-1.4563	-0.94148	-0.77336	-1.3561	-1.2672	-1.1001	-0.72864	-0.68957	-0.6524	-1.3633	-0.6139	-1.271	-0.86586	-1.0126	-0.80091
RENAL_CELL_CARCINOMA	-1.2628	-0.75495	-0.73088	-1.4004	-1.3533	-1.2041	1.6053	1.3677	1.4146	1.3277	-0.82608	0.67162	-1.2384	-1.0032	1.2177	-1.4726	-1.1949	-0.9351	0.84577	0.84512
RENIN_ANGIOTENSIN_SYSTEM	-1.1601	-1.1563	-1.5008	-1.0922	-1.0982	0.68559	-0.94906	-0.80411	0.54108	0.96808	-1.1612	-0.83061	-1.3273	-1.5363	-0.40111	-0.61638	-1.0298	-0.90574	1.0159	-0.90043
RETINOL_METABOLISM	-1.4768	0.74766	-1.8168	-1.4334	-1.4222	-0.66359	-1.2905	-0.97997	-1.241	-1.2197	-1.5009	-2.093	-0.81835	-0.80885	1.4759	-1.3823	-1.4655	-1.0371	-1.253	0.73634
RIBOFLAVIN_METABOLISM	1.3955	1.1738	-1.2209	0.80992	0.92159	0.46605	-0.76523	-0.87291	-1.0468	-0.9313	-0.72296	1.1144	1.192	0.96662	0.78684	1.1824	0.68017	0.76158	1.2928	1.0747
RIBOSOME	-1.2348	-0.38733	1.0072	1.1653	0.97038	0.53994	-1.2651	0.88407	1.5482	1.4207	1.3822	0.74829	0.90436	0.86713	-1.0622	1.257	0.31717	-1.0351	1.1164	-0.8069
RIG_I_LIKE_RECEPTOR_SIGNALING_PATHWAY	0.88354	1.102	0.73916	-0.76344	-0.83168	1.4544	0.88838	-1.0046	1.0801	1.4241	0.89532	-0.83465	0.68127	-0.85864	-1.2343	-1.0293	-0.50963	0.96688	0.88415	0.55887
RNA_DEGRADATION	1.6634	1.1241	1.0096	1.851	1.8009	1.749	1.3206	1.1739	1.171	1.0693	1.1662	1.259	1.7467	1.6551	-0.63217	0.91188	1.5814	1.6424	-1.022	1.6078
RNA_POLYMERASE	1.4416	1.1877	1.2615	1.6634	1.6005	1.3563	1.0448	0.72438	1.2735	1.3649	1.1676	1.5558	1.7201	1.5907	-0.91355	1.274	1.5072	1.3192	-0.56834	1.2548
SELENOAMINO_ACID_METABOLISM	1.579	0.63288	-1.6299	1.1945	1.1702	0.92931	-0.9213	-1.092	-1.8152	-1.8187	-1.1979	-1.0699	1.4836	0.82761	0.62232	1.1679	0.89055	0.96849	-1.0428	1.4072
SMALL_CELL_LUNG_CANCER	1.1056	1.0051	1.3386	1.1796	1.2593	1.4612	1.9558	0.99179	1.6169	1.4692	1.3846	1.3749	0.87532	1.2636	1.1072	-1.2807	1.2085	1.3879	1.4195	1.1419
SNARE_INTERACTIONS_IN_VESICULAR_TRANSPORT	-1.0074	-1.4074	1.1182	-1.0453	-1.0449	-1.0719	0.70186	-1.1062	0.93813	1.0941	0.81201	1.3139	-1.3243	-1.5174	-1.3501	-1.2932	-1.2955	-1.1016	0.87985	-1.2103
SPHINGOLIPID_METABOLISM	1.0618	0.7677	-1.0183	-1.3363	-1.3995	-0.72645	-0.97563	-0.86653	-0.99368	-1.1889	-1.11	0.81456	0.85099	-1.2076	0.85979	0.92539	-1.3096	-0.69915	1.115	1.1045
SPLICEOSOME	1.7789	1.3771	1.5451	1.6916	1.7861	1.9479	1.3096	-0.91104	0.76034	0.89773	0.82784	1.6141	1.7214	1.7157	-0.75851	0.50488	1.6683	1.7432	-0.57185	1.472
STARCH_AND_SUCROSE_METABOLISM	-0.75467	0.65514	-1.9147	-1.5269	-1.4995	-0.6692	-0.8453	-0.85212	1.0519	1.0842	0.76023	-1.5321	0.53819	0.95092	1.4091	-0.82937	-1.8091	-1.0642	-1.0306	1.0378
STEROID_BIOSYNTHESIS	1.4048	1.3761	-1.5194	1.4986	1.2681	0.90238	0.6366	1.4614	0.70538	-1.5569	-1.0834	0.59309	-1.0816	0.71507	-1.063	0.61518	0.8333	0.53916	0.73882	1.2027
STEROID_HORMONE_BIOSYNTHESIS	-1.0116	0.73911	-1.8037	-1.3056	-1.2447	0.53218	-0.81565	-1.2494	-0.96978	-0.78491	-1.2056	-1.5645	-0.63779	0.82383	1.6589	-1.0849	-1.3838	-0.88302	-1.1313	0.59355
SYSTEMIC_LUPUS_ERYTHEMATOSUS	1.7274	1.6412	-0.83653	0.53302	0.52254	1.6484	1.578	-0.61439	1.7573	1.6069	1.4305	0.94909	1.0425	1.0204	-1.0163	1.0102	-0.61887	1.3396	0.64277	1.4648
TASTE_TRANSDUCTION	-1.0238	-1.0375	0.68355	-1.5848	-1.51	-0.67112	-0.68587	-1.059	-1.3556	-1.4516	-1.2673	0.61541	-0.96237	-0.8054	0.89424	-0.57356	-1.1	-0.85648	-0.73175	-0.72879
T_CELL_RECEPTOR_SIGNALING_PATHWAY	-0.72083	0.97231	0.87847	-1.1619	-1.0896	1.3556	0.97881	0.85416	1.5758	1.4711	0.91581	-0.90394	-0.89478	-1.0225	-1.2253	-1.0111	-0.68968	0.60559	-0.68271	-0.65645
TERPENOID_BACKBONE_BIOSYNTHESIS	1.1145	1.1863	-1.7002	-1.3639	-1.2274	-0.96007	-1.5247	-0.79812	-1.7876	-1.6434	-1.8233	-0.80988	-1.013	-0.66937	-1.1218	0.82512	-0.5646	-0.82326	-1.3341	1.4343
TGF_BETA_SIGNALING_PATHWAY	-1.3319	-1.1566	0.70924	-0.89113	-0.86366	-0.74138	1.2453	-1.1431	-0.93555	0.75836	-0.98212	-1.1185	-1.4518	-1.3719	0.81453	-1.3716	-0.72612	-0.92244	-1.4816	-1.0323
THYROID_CANCER	-0.98169	1.2533	1.2563	-1.2505	-1.1294	0.83386	-1.0781	1.0247	0.898	0.94497	-1.1076	1.2899	-0.79727	1.0415	1.3955	-0.97796	0.89667	-0.8949	1.0549	1.2676
TIGHT_JUNCTION	-1.1472	-1.243	1.009	-1.3511	-1.3288	-0.69764	-1.3703	-1.4235	-1.7133	-1.7344	-1.378	1.1964	-1.8189	-1.6338	0.99514	-1.144	-1.1719	-0.93382	1.2018	-1.05
TOLL_LIKE_RECEPTOR_SIGNALING_PATHWAY	0.76602	1.177	-0.71551	-0.96148	-0.92932	1.1574	0.91229	-0.97739	1.5046	1.6741	1.2387	-1.3633	-0.6947	-1.0814	-1.615	-0.79208	-0.69875	0.95011	0.76054	-0.90703
TRYPTOPHAN_METABOLISM	-1.2627	-1.2438	-1.8942	-1.6727	-1.5434	-0.99846	-1.6384	-1.2163	-1.5624	-1.3322	-1.5882	-2.0966	-1.1948	-1.5028	-0.86718	-1.0686	-1.4932	-1.181	-1.4959	-1.0295
TYPE_I_DIABETES_MELLITUS	0.98112	1.2221	0.53298	-0.57689	-0.719	1.3303	1.1742	0.53334	1.9099	1.8092	1.3668	-0.69284	-0.95782	-1.6706	-1.3769	0.58902	-0.85321	1.0189	0.40398	0.32001
TYPE_II_DIABETES_MELLITUS	-1.0794	-1.1117	-0.843	-1.1674	-1.1493	-1.1411	0.85983	0.87622	-0.80563	-0.88466	-1.1007	-0.73237	-1.2992	-1.1505	0.93651	-0.71993	-0.82814	-1.1939	-0.94221	-1.2291
TYROSINE_METABOLISM	-1.5911	-0.94044	-1.9498	-1.2557	-1.2092	-1.2117	-1.5415	-1.3231	-1.6249	-1.5537	-1.4431	-1.9682	-0.95054	-1.2464	0.96699	-1.1722	-1.4511	-1.3448	-1.0622	-0.948
UBIQUITIN_MEDIATED_PROTEOLYSIS	1.3076	0.8739	1.2451	1.428	1.3445	1.1073	1.2414	1.5368	1.3133	0.95701	1.1321	1.5607	1.5589	1.6752	-0.68668	1.1157	1.2571	0.81964	-0.97578	1.1898
VALINE_LEUCINE_AND_ISOLEUCINE_DEGRADATION	-1.3347	-0.92547	-1.7137	-1.6881	-1.7102	-1.8806	-1.9588	-1.028	-1.7412	-1.6186	-1.5544	-1.8673	-0.65066	-1.136	-0.78466	1.0071	-1.4989	-1.7008	-1.4902	-0.6067
VASCULAR_SMOOTH_MUSCLE_CONTRACTION	-1.7361	-1.6103	-0.86168	-1.538	-1.5622	-1.3351	-1.0896	-1.1908	0.67865	0.82196	-1.6875	-0.82529	-1.9867	-1.9252	-0.79494	-1.4834	-1.5122	-1.6104	-0.92879	-1.6561
VASOPRESSIN_REGULATED_WATER_REABSORPTION	0.86615	-1.1007	1.5861	-1.5102	-1.5375	-1.6227	-1.3753	-1.6833	-1.4019	-1.3469	-0.87523	1.3365	-1.5055	-1.5567	0.79736	0.92156	-1.474	-1.6669	-1.0597	-1.3708
VEGF_SIGNALING_PATHWAY	-0.88834	-1.0492	-0.94279	-1.2052	-1.2424	-0.89324	1.0547	1.1678	1.1765	1.0531	-1.0588	1.0557	-1.1802	-1.0832	1.1957	-0.93602	-1.0637	0.74717	1.3153	-1.0378
VIBRIO_CHOLERAE_INFECTION	1.7502	0.53886	0.97703	0.95283	1.0131	-0.75632	1.1097	1.8363	0.89533	-1.4489	-0.73775	1.3643	0.97659	-0.97535	0.81761	-0.9558	-0.7982	0.92284	0.97528	1.3124
VIRAL_MYOCARDITIS	0.60749	1.1295	0.54776	-1.3069	-1.2572	1.1618	1.1548	-0.64421	1.8581	1.9133	1.266	-0.60303	-1.5496	-1.7855	-1.5924	-0.85159	-1.1878	0.88285	0.90544	-0.59713
WNT_SIGNALING_PATHWAY	-1.312	-1.2352	1.0999	-0.94514	-0.89194	0.58127	1.2844	-0.96771	-1.2514	-1.3467	-1.0984	0.90101	-1.3854	0.91102	1.1677	-1.4	0.74569	-1.0346	-1.0359	-0.94785
