# Supplementary material for: Prognostic Pathways Guide Drug Indications in Pan-Cancers
Source: Front Oncol. 2022 Mar 14;12:849552. doi: 10.3389/fonc.2022.849552 (PMC8964428; doi:10.3389/fonc.2022.849552)
Supplement: Supplementary file 9 [file Table_2.xlsx]

## Sheet: Sheet1
TCM	Pathways	PNS(cmapNES)	CNS(cancerNES)	Prescription score (PS)	Enrichment/Deletion in caner	Cancer type
thapsigargin	Jak_Stat_Signaling_Pathway	1.6467795333	-1.5188	-3.16558	-	BRCA
demecolcine	Jak_Stat_Signaling_Pathway	1.7208179	-1.5188	-3.23962	-	BRCA
vinblastine	Rna_Polymerase	-2.2850695	1.6634	3.94847	+	COAD
atractyloside	Rna_Polymerase	-1.76462194	1.6634	3.42802	+	COAD
luteolin	Neurotrophin_Signaling_Pathway	1.618143275	-1.5177	-3.13584	-	COAD
sanguinarine	Neurotrophin_Signaling_Pathway	1.66331535	-1.5177	-3.18102	-	COAD
sanguinarine	Peroxisome	1.99787635	-1.5275	-3.52538	-	COAD
celastrol	Peroxisome	2.285139	-1.5275	-3.81264	-	COAD
piperlongumine	Citrate_Cycle_Tca_Cycle	2.2390014	-1.5949	-3.8339	-	COAD
sanguinarine	Citrate_Cycle_Tca_Cycle	2.29624355	-1.5949	-3.89114	-	COAD
podophyllotoxin	Chronic_Myeloid_Leukemia	-2.58156525	1.5675	4.14907	+	HNSC
helveticoside	Chronic_Myeloid_Leukemia	-2.4314235167	1.5675	3.99892	+	HNSC
canadine	Tryptophan_Metabolism	1.3425546	-1.6384	-2.98095	-	HNSC
demecolcine	Tryptophan_Metabolism	1.6053563	-1.6384	-3.24376	-	HNSC
sanguinarine	Fatty_Acid_Metabolism	1.6026538	-2.0206	-3.62325	-	HNSC
celastrol	Fatty_Acid_Metabolism	1.8947878	-2.0206	-3.91539	-	HNSC
vinblastine	Ubiquitin_Mediated_Proteolysis	-3.5713212	1.5368	5.10812	+	KICH
camptothecin	Alzheimers_Disease	-3.4815609	1.5165	4.99806	+	KICH
podophyllotoxin	Ubiquitin_Mediated_Proteolysis	-3.449106025	1.5368	4.98591	+	KICH
ellipticine	Alzheimers_Disease	-3.0831737	1.5165	4.59967	+	KICH
ouabain	Histidine_Metabolism	1.205724805	-1.6712	-2.87692	-	KICH
helveticoside	Histidine_Metabolism	1.2472141667	-1.6712	-2.91841	-	KICH
piperlongumine	Vasopressin_Regulated_Water_Reabsorption	1.4716343	-1.6833	-3.15493	-	KICH
cantharidin	Vasopressin_Regulated_Water_Reabsorption	1.4888916	-1.6833	-3.17219	-	KICH
pilocarpine	P53_Signaling_Pathway	-2.01393265	1.8863	3.90023	+	KIPAN
podophyllotoxin	P53_Signaling_Pathway	-1.94626895	1.8863	3.83257	+	KIPAN
celastrol	Glycosaminoglycan_Biosynthesis_Chondroitin_Sulfate	-1.5543628	1.837	3.39136	+	KIPAN
vinblastine	Glycosaminoglycan_Biosynthesis_Chondroitin_Sulfate	-1.21667681	1.837	3.05368	+	KIPAN
thapsigargin	Cardiac_Muscle_Contraction	2.3796886667	-1.5875	-0.792189	-	KIPAN
cephaeline	Cardiac_Muscle_Contraction	2.46521916	-1.5875	-0.877719	-	KIPAN
mimosine	Aldosterone_Regulated_Sodium_Reabsorption	0.95116423333	-1.7964	-2.74756	-	KIPAN
harmol	Tight_Junction	1.1896791875	-1.7133	-2.90298	-	KIPAN
demecolcine	Aldosterone_Regulated_Sodium_Reabsorption	1.2158581	-1.7964	-3.01226	-	KIPAN
sanguinarine	Fatty_Acid_Metabolism	1.6026538	-1.7867	-3.38935	-	KIPAN
celastrol	Fatty_Acid_Metabolism	1.8947878	-1.7867	-3.68149	-	KIPAN
canadine	Nucleotide_Excision_Repair	-1.989460475	1.7112	3.70066	+	KIRP
atractyloside	Nucleotide_Excision_Repair	-1.95802008	1.7112	3.66922	+	KIRP
mimosine	Aldosterone_Regulated_Sodium_Reabsorption	0.95116423333	-2.0524	-3.00356	-	KIRP
demecolcine	Aldosterone_Regulated_Sodium_Reabsorption	1.2158581	-2.0524	-3.26826	-	KIRP
vinblastine	Aminoacyl_Trna_Biosynthesis	-2.4043293	1.7322	4.13653	+	LIHC
thapsigargin	Aminoacyl_Trna_Biosynthesis	-2.3364181	1.7322	4.06862	+	LIHC
atractyloside	Pyrimidine_Metabolism	-2.06963226	1.638	3.70463	+	LIHC
vinblastine	Pyrimidine_Metabolism	-2.0514504	1.638	3.68645	+	LIHC
demecolcine	Notch_Signaling_Pathway	-1.9481815	1.5467	3.49488	+	LIHC
vinblastine	Notch_Signaling_Pathway	-1.8002477	1.5467	3.34695	+	LIHC
piperlongumine	Nicotinate_And_Nicotinamide_Metabolism	1.3516391	-1.875	-3.22664	-	LIHC
demecolcine	Nicotinate_And_Nicotinamide_Metabolism	1.4103585	-1.875	-3.28536	-	LIHC
podophyllotoxin	Steroid_Hormone_Biosynthesis	1.92812505	-1.5645	-3.49263	-	LIHC
vinblastine	Steroid_Hormone_Biosynthesis	1.9440979667	-1.5645	-3.5086	-	LIHC
chlorogenic acid	Homologous_Recombination	-1.96275945	1.6078	3.57056	+	LUAD
harmol	Homologous_Recombination	-1.828713925	1.6078	3.43651	+	LUAD
luteolin	Long_Term_Potentiation	0.935399075	-1.5247	-2.4601	-	LUAD
thapsigargin	Complement_And_Coagulation_Cascades	2.7368386333	-1.8837	-4.62054	-	LUSC
podophyllotoxin	Complement_And_Coagulation_Cascades	2.806274475	-1.8837	-4.68997	-	LUSC
lycorine	Ppar_Signaling_Pathway	1.24495406	-1.5226	-2.76755	-	STAD
emetine	Ppar_Signaling_Pathway	1.3309996925	-1.5226	-2.8536	-	STAD
sanguinarine	Fatty_Acid_Metabolism	1.6026538	-1.7271	-3.32435	-	STAD
celastrol	Fatty_Acid_Metabolism	1.8947878	-1.7271	-3.61649	-	STAD
harpagoside	Hedgehog_Signaling_Pathway	1.469654225	-1.5221	-2.99175	-	THCA
emetine	Hedgehog_Signaling_Pathway	1.5072288075	-1.5221	-3.02933	-	THCA
esculetin	Lysine_Degradation	1.7141869667	-1.803	-3.51719	-	THCA
celastrol	Lysine_Degradation	1.7913642	-1.803	-3.59436	-	THCA
